# Supplementary material for: Exploring the Relationship Between the How to Eat Intervention and Eating Competence Among Repeat Dieters
Source: Nutrients. 2026 Jan 23;18(3):368. doi: 10.3390/nu18030368 (PMC12899033; doi:10.3390/nu18030368)
Supplement: Supplementary file 1 [file nutrients-18-00368-s001.zip]

Archive with 1 entries (1 files):
- nutrients-4104228-supplementary.pdf
